# Supplementary material for: Photoinduced Photocatalyst-Free Cascade Cyclization of Alkynes with Sodium Sulfinates for the Synthesis of Benzothiophenes and Thioflavones
Source: Molecules. 2023 May 30;28(11):4436. doi: 10.3390/molecules28114436 (PMC10254384; doi:10.3390/molecules28114436)
Supplement: Supplementary file 1 [file molecules-28-04436-s001.zip]

Archive with 1 entries (1 files):
- molecules-2359273-supplementary.pdf
